# Supplementary material for: Equipped for Sexual Stings? Male-Specific Venom Peptides in Euscorpius italicus
Source: Int J Mol Sci. 2022 Sep 20;23(19):11020. doi: 10.3390/ijms231911020 (PMC9570025; doi:10.3390/ijms231911020)
Supplement: Supplementary file 1 [file ijms-23-11020-s001.zip]

Archive with 2 entries (2 files):
- ijms-1887361-Supplementary Material Table S1.csv
- Supplementary Materials.pdf
